# Supplementary material for: Cranial MRI in Childhood Acute Leukemia during Treatment and Follow-Up Including the Impact of Intrathecal MTX—A Single-Center Study and Review of the Literature
Source: Cancers (Basel). 2022 Sep 26;14(19):4688. doi: 10.3390/cancers14194688 (PMC9563423; doi:10.3390/cancers14194688)
Supplement: Supplementary file 1 [file cancers-14-04688-s001.zip]

Archive with 1 entries (1 files):
- cancers-1886635-supplementary.pdf
